# Supplementary material for: Research on the improvement of CPI basic classification index compilation method in digital economy
Source: PLoS One. 2025 May 7;20(5):e0322465. doi: 10.1371/journal.pone.0322465 (PMC12058144; doi:10.1371/journal.pone.0322465)
Supplement: S1 File — (ZIP) [file pone.0322465.s001.zip]

Archive with 3 entries (2 files):
- Partial raw data/Part of the mobile phone data.sav
- Partial raw data/Part of the notebook computer data.xlsx
- Partial raw data/
