# Supplementary material for: Research on the improvement of CPI basic classification index compilation method in digital economy
Source: PLoS One. 2025 May 7;20(5):e0322465. doi: 10.1371/journal.pone.0322465 (PMC12058144; doi:10.1371/journal.pone.0322465)
Supplement: S1 File — (ZIP) [file pone.0322465.s001.zip › Partial raw data/Part of the notebook computer data.xlsx]

## Sheet: Sheet1
id	type	year	sale	quantity	price	jx	lx	hs	dell	qt	CPU	me	card	hard	screen	size
661	Rescuer r7	202407	481000000	37023	13000	0	1	0	0	0	0	16	0	512	0	15.6
662	E-sports book	202407	37628300	5617	6699	0	1	0	0	0	0	16	0	512	0	15.6
663	Light thin office	202407	19475500	3746	5199	0	0	0	1	0	1	16	1	1024	1	14
664	The mechanical revolution is boundless	202407	9844800	2386	4126.06	1	0	0	0	0	0	24	1	1024	0	14
665	flood dragon	202407	16459700	2346	7016.08	1	0	0	0	0	0	16	0	1024	0	16
666	E-sports book	202407	18720200	2152	8699	0	1	0	0	0	0	16	0	1024	1	16
667	6-inch game	202407	16948800	2036	8324.54	1	0	0	0	0	1	16	0	1024	0	16
668	6-inch game	202407	11007500	1866	5899	0	0	0	0	1	1	16	0	1024	0	15.6
669	Thin business book	202407	7153500	1854	3858.44	0	0	0	0	1	1	12	0	512	0	16
670	6-inch game	202407	11421100	1662	6871.93	0	0	0	0	1	1	16	0	1024	0	15.6
671	6-inch game	202407	11588500	1590	7288.37	1	0	0	0	0	1	16	0	1024	0	16
672	Portable light book	202407	6504100	1507	4315.92	0	1	0	0	0	1	16	1	512	0	14
673	Portable book	202407	4993700	1350	3699	0	0	0	0	1	1	16	1	512	0	14
674	learner design	202407	12580900	1240	10100	0	0	1	0	0	1	16	0	1024	0	16
675	learner design	202407	5389200	1204	4476.11	0	0	0	0	1	0	16	1	512	0	15.6
676	The mechanical revolution is boundless	202407	5256700	1143	4599	1	0	0	0	0	0	16	1	512	0	14
677	Thin business book	202407	8246100	1089	7572.21	0	0	1	0	0	1	32	1	1024	0	14
678	E-sports book	202407	8205100	1085	7562.32	0	1	0	0	0	0	16	0	1024	1	16
679	Xiaoxin 16	202407	4.1928e+06	1083	3871.46	0	1	0	0	0	1	16	1	512	0	16
680	Rescuer r7	202407	7261300	1068	6799	0	1	0	0	0	0	16	0	512	0	15.6
681	The mechanical revolution is boundless	202407	4980900	1060	4699	1	0	0	0	0	0	24	0	1024	0	15.3
682	E-sports book	202407	10012700	1049	9544.96	0	1	0	0	0	0	16	0	1024	1	16
683	flood dragon	202407	5687600	998	5699	1	0	0	0	0	0	16	0	1024	0	16
684	Rescuer r7	202407	6830000	990	6899	0	1	0	0	0	1	16	0	1024	0	16
685	E-sports book	202407	7480200	967	7735.46	0	0	0	1	0	1	16	0	1024	0	15.6
686	Rescuer r7	202407	6367800	923	6899	0	1	0	0	0	0	16	0	512	0	15.6
687	Rescuer r7	202407	6071500	893	6799	0	1	0	0	0	0	16	0	512	0	15.6
688	Thin business book	202407	4093100	890	4599	0	0	1	0	0	1	16	1	1024	1	16
689	Rescuer r7	202407	6438800	876	7350.22	0	1	0	0	0	1	24	0	512	0	15.6
690	Student-oriented	202407	4.1241e+06	870	4740.36	0	0	0	0	1	0	16	0	512	0	16
691	Thin business book	202407	4996400	806	6199	0	0	0	0	1	1	32	1	1024	1	14.2
692	Xiaoxin 16	202407	3127300	801	3904.24	0	1	0	0	0	1	16	1	512	1	16
693	Thin business book	202407	3944200	789	4999	0	0	0	0	1	0	32	1	1024	0	16
694	Thin business book	202407	2426200	770	3150.91	0	0	0	0	1	1	16	0	512	0	15.6
695	flood dragon	202407	5375300	761	7063.45	1	0	0	0	0	0	16	0	1024	0	16
696	E-sports book	202407	5297800	757	6998.36	0	0	0	0	1	1	16	0	1024	0	16
697	6-inch game	202407	4674600	755	6191.49	1	0	0	0	0	1	16	0	512	0	15.6
698	Thin business book	202407	5010900	748	6699	0	0	1	0	0	1	32	1	1024	1	14
699	Portable light book	202407	6946400	747	9299	0	0	0	0	1	1	16	1	1024	0	14.2
700	Thin business book	202407	4137700	739	5599	0	0	0	0	1	0	32	1	1024	1	16
701	learner design	202407	6.2968e+06	739	8520.64	0	1	0	0	0	0	16	0	1024	1	16
702	flood dragon	202407	5350200	733	7299	1	0	0	0	0	0	16	0	1024	0	16
703	learner design	202407	6933700	725	9563.69	0	1	0	0	0	1	16	0	1024	0	16
704	Xiaoxin 16	202407	2671800	708	3773.72	0	1	0	0	0	1	16	1	512	1	16
705	6-inch game	202407	5159100	688	7498.64	0	0	0	0	1	1	16	0	1024	0	16
706	Rescuer r7	202407	5070000	681	7444.93	0	1	0	0	0	1	24	0	512	0	15.6
707	Portable book	202407	2323000	628	3699	0	0	0	0	1	1	16	1	512	1	14
708	6-inch game	202407	3599500	613	5871.95	0	0	0	0	1	1	32	0	1024	0	15.6
709	Portable book	202407	2386800	612	3899.98	0	1	0	0	0	1	16	1	512	1	14
710	Thin business book	202407	3059400	612	4999	0	0	0	0	1	1	16	1	512	0	14
711	flood dragon	202407	3617400	603	5999	1	0	0	0	0	0	24	0	1024	0	16
712	The mechanical revolution is boundless	202407	2484800	578	4299	1	0	0	0	0	0	24	1	1024	0	14
713	Thin business book	202407	3123400	568	5499	0	0	1	0	0	1	16	1	1024	0	16
714	Xiaoxin 16	202407	2422400	557	4348.99	0	1	0	0	0	1	32	1	1024	1	16
715	6-inch game	202407	3529600	554	6371.2	0	0	0	0	1	1	16	0	512	0	15.6
716	College students office	202407	3.8134e+06	546	6984.16	0	1	0	0	0	1	32	1	1024	1	14
717	Thin business book	202407	1966600	536	3669	0	0	1	0	0	1	16	1	1024	1	15.6
718	Light thin office	202407	2870800	534	5376	0	0	0	1	0	1	16	1	1024	1	16
719	E-sports book	202407	3534300	531	6655.85	0	0	0	0	1	1	16	0	512	0	15.6
720	E-sports book	202407	4014200	514	7809.7	0	0	0	0	1	1	16	0	1024	0	16.1
721	Game-book computer	202408	58323500	6076	9599	0	1	0	0	0	1	16	0	1024	0	16
722	Rescuer r7	202408	42106000	6016	6999	0	1	0	0	0	0	16	0	512	0	15.6
723	Light thin office	202408	26421300	5082	5199	0	0	0	1	0	1	16	1	1024	1	14
724	6-inch game	202408	40558800	4610	8798	0	0	1	0	0	1	16	0	1024	0	16
725	6-inch game	202408	30473100	4482	6799	0	0	0	0	1	1	16	0	1024	0	15.6
726	The mechanical revolution is boundless	202408	18803100	4478	4199	1	0	0	0	0	0	24	1	1024	0	14
727	E-sports book	202408	27197900	4060	6699	0	1	0	0	0	0	16	0	512	0	15.6
728	6-inch game	202408	22947100	3890	5899	0	0	0	0	1	1	16	0	512	0	15.6
729	Xiaoxin 16	202408	15566400	3802	4094.27	0	1	0	0	0	1	16	1	512	0	16
730	Game-book computer	202408	40905300	3719	11000	0	1	0	0	0	1	32	0	1024	0	16
731	learner design	202408	29439700	3639	8090.04	1	0	0	0	0	1	32	0	1024	0	15.3
732	flood dragon	202408	25246900	3507	7199	1	0	0	0	0	0	16	0	1024	0	16
733	flood dragon	202408	19473500	3417	5699	1	0	0	0	0	0	16	0	1024	0	16
734	flood dragon	202408	18645800	3285	5676.04	1	0	0	0	0	1	16	0	1024	0	16
735	learner design	202408	30895100	2931	10500	0	1	0	0	0	1	24	0	512	0	15.6
736	learner design	202408	11486900	2672	4299	0	0	0	0	1	0	16	1	512	0	15.6
737	Rescuer r7	202408	19005800	2634	7215.55	0	1	0	0	0	0	24	1	1024	1	14
738	E-sports book	202408	26236600	2481	10600	0	0	1	0	0	1	16	0	1024	0	16
739	6-inch game	202408	18190200	2164	8405.84	1	0	0	0	0	1	16	0	1024	0	15.3
740	6-inch game	202408	17898900	2106	8499	0	0	1	0	0	0	16	0	1024	0	16
741	Game-book computer	202408	24022200	1848	13000	0	1	0	0	0	1	32	0	1024	0	16
742	Rescuer r7	202408	12487200	1810	6899	0	1	0	0	0	0	16	0	512	0	15.6
743	Game-book computer	202408	12172400	1781	6834.6	0	0	0	0	1	1	16	0	1024	0	16
744	Light thin office	202408	7265500	1549	4690.42	0	0	0	0	1	0	8	1	256	0	13.3
745	E-sports book	202408	12320200	1549	7953.64	0	0	0	0	1	1	16	0	1024	0	16.1
746	E-sports book	202408	15637900	1502	10400	0	1	0	0	0	0	16	0	1024	1	16
747	6-inch game	202408	11502600	1471	7819.6	1	0	0	0	0	1	16	0	1024	0	16
748	The mechanical revolution is boundless	202408	6860500	1460	4699	1	0	0	0	0	0	32	1	1024	0	14
749	The mechanical revolution is boundless	202408	6324900	1346	4699	1	0	0	0	0	0	24	1	1024	0	15.3
750	Game-book computer	202408	8981500	1321	6799	0	0	0	0	1	1	16	0	512	0	16.1
751	The mechanical revolution is boundless	202408	6665100	1282	5199	1	0	0	0	0	0	32	1	1024	0	15.3
752	Rescuer r7	202408	8681700	1252	6934.25	0	1	0	0	0	1	24	0	512	0	15.6
753	learner design	202408	7467500	1245	5998	0	0	0	0	1	1	16	0	512	0	15.6
754	Light thin office	202408	6301200	1212	5199	0	0	0	1	0	1	16	1	1024	1	16
755	E-sports book	202408	11491100	1205	9536.18	1	0	0	0	0	0	16	0	1024	0	16
756	The mechanical revolution is boundless	202408	5786500	1195	4842.26	1	0	0	0	0	0	16	1	512	0	14
757	Rescuer r7	202408	7770800	1160	6699	0	1	0	0	0	0	16	0	512	0	15.6
758	Xiaoxin 16	202408	4349900	1145	3799	0	1	0	0	0	1	16	1	512	0	16
759	Student e-sports	202408	8700400	1114	7810.03	0	1	0	0	0	1	16	0	1024	0	16
760	6-inch game	202408	10099900	1110	9099	0	0	1	0	0	1	16	0	1024	0	16
761	6-inch game	202408	11191900	1066	10500	0	0	1	0	0	1	16	0	1024	0	16
762	flood dragon	202408	7761500	1046	7420.13	1	0	0	0	0	0	16	0	1024	0	16
763	Xiaoxin 16	202408	3916700	1039	3769.64	0	1	0	0	0	0	32	1	1024	0	14
764	learner design	202408	3621500	1035	3499	0	0	0	0	1	1	16	1	512	0	15.6
765	E-sports book	202408	6242400	1007	6199	0	0	0	0	1	1	16	0	512	0	16
766	learner design	202408	3669400	992	3699	0	0	0	0	1	1	16	1	1024	1	15.6
767	flood dragon	202408	6229700	989	6299	1	0	0	0	0	0	16	0	512	0	16
768	E-sports book	202408	6387100	987	6471.27	0	0	0	0	1	1	16	0	512	0	15.6
769	learner design	202408	4213000	980	4299	0	0	0	0	1	1	16	1	512	0	15.6
770	Student e-sports	202408	6657100	964	6905.74	0	0	0	0	1	1	16	0	512	0	15.6
771	E-sports book	202408	7383300	959	7699	0	0	0	1	0	1	16	0	1024	0	15.6
772	Rescuer r7	202408	6581600	954	6899	0	1	0	0	0	0	16	0	512	0	15.6
773	Game business	202408	3593700	931	3860	0	0	0	0	1	1	32	0	1024	0	15.3
774	Student e-sports	202408	6.4368e+06	926	6951.21	0	1	0	0	0	1	16	0	1024	1	16
775	flood dragon	202408	6257200	924	6771.84	1	0	0	0	0	0	16	0	1024	0	16
776	Portable light book	202408	3366100	915	3678.75	0	0	0	0	1	1	16	1	1024	0	16
777	Rescuer r7	202408	6686100	905	7388	0	1	0	0	0	0	16	0	512	0	15.6
778	Rescuer r7	202408	6003500	883	6799	0	1	0	0	0	0	16	0	512	0	15.6
779	Xiaoxin 16	202408	3612000	875	4128	0	1	0	0	0	1	32	1	1024	1	16
780	learner design	202408	8959700	864	10400	0	0	0	0	1	1	16	0	1024	0	16.1
781	6-inch game	202409	198000000	22551	8798	0	0	1	0	0	1	16	0	1024	0	16
782	Rescuer r7	202409	89104300	12731	6999	0	1	0	0	0	0	16	0	512	0	15.6
783	6-inch game	202409	9.21462e+07	10842	8499	0	0	1	0	0	0	16	0	1024	0	16
784	The mechanical revolution is boundless	202409	45483600	10832	4199	1	0	0	0	0	0	24	1	1024	0	14
785	flood dragon	202409	54611600	7586	7199	1	0	0	0	0	0	16	0	1024	0	16
786	flood dragon	202409	32279100	5664	5699	1	0	0	0	0	0	16	0	1024	0	16
787	6-inch game	202409	5.35744e+07	5640	9499	0	0	1	0	0	1	16	0	1024	0	16
788	E-sports book	202409	39519000	5133	7699	0	0	0	1	0	1	32	0	1024	0	15.6
789	learner design	202409	21520800	5006	4299	0	0	0	0	1	0	16	1	512	0	15.6
790	6-inch game	202409	40235800	4422	9099	0	0	1	0	0	1	16	0	1024	0	16
791	Xiaoxin 16	202409	16837000	4027	4181.03	0	1	0	0	0	1	16	1	512	0	16
792	Thin business book	202409	16988700	3694	4599	0	0	1	0	0	1	16	1	1024	1	16
793	E-sports book	202409	12855700	3594	3577	0	0	0	0	1	1	32	0	1024	0	15.6
794	6-inch game	202409	20504900	3476	5899	0	0	0	0	1	1	16	0	512	0	15.6
795	6-inch game	202409	14243000	3392	4199	0	0	0	0	1	1	16	0	512	0	15.6
796	flood dragon	202409	21341000	3388	6299	1	0	0	0	0	0	16	0	512	0	16
797	Light thin office	202409	17276300	3323	5199	0	0	0	1	0	1	16	1	1024	1	14
798	6-inch game	202409	21348900	3140	6799	0	0	0	0	1	1	16	0	1024	0	15.6
799	6-inch game	202409	28828700	2942	9799	0	0	1	0	0	1	16	0	1024	0	16
800	Xiaoxin 16	202409	10473800	2757	3799	0	1	0	0	0	1	16	1	512	0	16
801	Rescuer r7	202409	17263300	2577	6699	0	1	0	0	0	0	16	0	512	0	15.6
802	6-inch game	202409	27283600	2481	11000	0	0	1	0	0	1	16	0	1024	0	16
803	Thin business book	202409	21746400	2364	9199	0	0	0	0	1	1	32	1	1024	1	14.2
804	Thin business book	202409	17630100	2351	7499	0	0	1	0	0	1	32	1	1024	0	14
805	Thin business book	202409	7463900	1938	3851.32	0	0	0	0	1	1	12	0	512	1	16
806	Rescuer r7	202409	14194000	1871	7586.33	0	1	0	0	0	0	16	0	512	0	15.6
807	Light thin office	202409	9269800	1783	5199	0	0	0	1	0	1	16	1	1024	1	16
808	E-sports book	202409	14553200	1735	8388	0	1	0	0	0	1	24	0	512	0	15.6
809	E-sports book	202409	18580800	1730	10700	0	0	1	0	0	1	16	0	1024	0	16
810	6-inch game	202409	11006000	1619	6798	0	0	0	0	1	1	16	0	1024	0	15.6
811	6-inch game	202409	11879100	1581	7513.67	1	0	0	0	0	1	16	0	1024	0	16
812	The mechanical revolution is boundless	202409	7119000	1515	4699	1	0	0	0	0	0	32	1	1024	0	15.3
813	6-inch game	202409	21530800	1481	14500	0	0	0	0	1	1	16	0	512	0	16
814	6-inch game	202409	15234000	1451	10500	0	0	1	0	0	1	16	0	1024	0	16
815	6-inch game	202409	11831200	1443	8199	1	0	0	0	0	1	32	0	1024	0	16
816	6-inch game	202409	10208200	1418	7199	0	0	0	0	1	1	16	0	1024	0	16
817	flood dragon	202409	8058400	1414	5699	1	0	0	0	0	0	16	0	1024	0	16
818	flood dragon	202409	7133500	1399	5099	1	0	0	0	0	0	16	0	512	0	16
819	The mechanical revolution is boundless	202409	7023800	1351	5199	1	0	0	0	0	0	32	1	1024	0	15.3
820	Thin business book	202409	12418700	1350	9199	0	0	0	0	1	1	32	1	1024	1	14.2
821	Rescuer r7	202409	9222600	1330	6934.25	0	1	0	0	0	0	16	0	512	0	15.6
822	learner design	202409	10689900	1320	8098.39	1	0	0	0	0	1	16	0	1024	0	15.3
823	Thin business book	202409	10666900	1301	8199	0	0	0	0	1	1	32	1	1024	1	14.2
824	E-sports book	202409	13132900	1261	10400	0	1	0	0	0	0	16	0	1024	0	16
825	The mechanical revolution is boundless	202409	5.9019e+06	1256	4699	1	0	0	0	0	0	24	1	1024	0	15.3
826	E-sports book	202409	10239000	1024	9999	0	0	0	1	0	1	32	0	1024	0	15.6
827	The mechanical revolution is boundless	202409	4817800	995	4842.02	1	0	0	0	0	0	16	1	512	0	14
828	The mechanical revolution is boundless	202409	3993800	929	4299	1	0	0	0	0	0	24	1	1024	0	14
829	E-sports book	202409	10217100	929	11000	0	1	0	0	0	0	16	0	1024	1	16
830	E-sports book	202409	8103900	921	8799	0	1	0	0	0	1	24	0	512	0	15.6
831	flood dragon	202409	6.7068e+06	914	7337.89	1	0	0	0	0	0	16	0	1024	0	16
832	Rescuer r7	202409	6298800	913	6899	0	1	0	0	0	1	16	0	1024	0	16
833	E-sports book	202409	7.5007e+06	913	8215.49	0	1	0	0	0	1	24	0	512	0	15.6
834	E-sports book	202409	6200200	886	6998	0	0	0	0	1	1	16	0	1024	0	16
835	Thin business book	202409	2905700	883	3290.73	0	0	0	0	1	1	16	0	512	0	15.6
836	Rescuer r7	202409	5887900	866	6799	0	1	0	0	0	0	16	0	512	0	15.6
837	Portable book	202409	2041500	851	2399	0	1	0	0	0	0	16	1	512	0	14
838	Thin business book	202409	5687500	849	6699	0	0	1	0	0	1	32	1	1024	1	14
839	Rescuer r7	202409	5662300	844	6708.83	0	1	0	0	0	0	24	1	1024	1	16
840	Portable light book	202409	3123000	812	3846.02	0	0	0	0	1	1	16	1	1024	0	16
